# Supplementary material for: Functional Characterization of Allatostatin C (PISCF/AST) and Juvenile Hormone Acid O-Methyltransferase in Dendroctonus armandi
Source: Int J Mol Sci. 2022 Mar 2;23(5):2749. doi: 10.3390/ijms23052749 (PMC8910878; doi:10.3390/ijms23052749)
Supplement: Supplementary file 1 [file ijms-23-02749-s001.zip]

Archive with 1 entries (1 files):
- ijms-1589968-supplementary.pdf
